# Supplementary material for: Low pathogenic avian influenza virus infection retards colon microbiota diversification in two different chicken lines
Source: Anim Microbiome. 2021 Sep 28;3:64. doi: 10.1186/s42523-021-00128-x (PMC8479891; doi:10.1186/s42523-021-00128-x)
Supplement: Supplementary file 3 — Additional file 3. Supplementary Table S5. [file 42523_2021_128_MOESM3_ESM.xlsx]

## Sheet: Sheet1
Percentile	0	25	50	75	100	0	25	50	75	100	0	25	50	75	100	0	25	50	75	100	0	25	50	75	100	0	25	50	75	100	0	25	50	75	100
Group	RIR Control (D0)	RIR Control (D0)	RIR Control (D0)	RIR Control (D0)	RIR Control (D0)	RIR Infected (D10)	RIR Infected (D10)	RIR Infected (D10)	RIR Infected (D10)	RIR Infected (D10)	RIR Control (D10)	RIR Control (D10)	RIR Control (D10)	RIR Control (D10)	RIR Control (D10)	RIR Infected (D2)	RIR Infected (D2)	RIR Infected (D2)	RIR Infected (D2)	RIR Infected (D2)	RIR Control (D2)	RIR Control (D2)	RIR Control (D2)	RIR Control (D2)	RIR Control (D2)	RIR Infected (D4)	RIR Infected (D4)	RIR Infected (D4)	RIR Infected (D4)	RIR Infected (D4)	RIR Control (D4)	RIR Control (D4)	RIR Control (D4)	RIR Control (D4)	RIR Control (D4)
Bacteria|Actinobacteria|Actinobacteria|Corynebacteriales|Corynebacteriaceae|Corynebacterium 1	1	1	1	14	69	1	1	1	1	1	27	31	46	54	54	1	1	1	1	1	1	1	4	5	15	1	1	1	1	1	1	1	5	9.75	12
Bacteria|Actinobacteria|Actinobacteria|Corynebacteriales|Nocardiaceae|Rhodococcus	1	1	1	1	55	1	1	1	1	1	1	1	1	1	1	1	1	1	3	7	1	1	1	7	80	1	1	1	1	5	1	1	5.5	10.25	11
Bacteria|Actinobacteria|Actinobacteria|Micrococcales|Brevibacteriaceae|Brevibacterium	1	1	1	1	1	1	1	1	1	1	3	3	3	7	8	1	1	1	1	3	1	1	1	1	1	1	1	1	1	1	1	1	1	1	1
Bacteria|Actinobacteria|Actinobacteria|Micrococcales|Dermabacteraceae|Brachybacterium	1	1	1	1	1	1	1	4	4	9	14	21	21	25	36	1	1	1	1	1	1	1	1	1	1	1	1	1	1	1	1	1	1	1	1
Bacteria|Actinobacteria|Actinobacteria|Micrococcales|Microbacteriaceae|Curtobacterium	1	1	1	1	1	1	1	1	1	1	1	1	1	1	2	1	1	1	1	1	1	1	1	1	3	1	1	1	1	1	1	1	1	1	1
Bacteria|Actinobacteria|Actinobacteria|Micrococcales|Microbacteriaceae|Leucobacter	1	1	1	1	1	1	1	1	1	1	1	1	1	1	2	1	1	1	1	1	1	1	1	1	1	1	1	1	1	1	1	1	1	1	1
Bacteria|Actinobacteria|Actinobacteria|Micrococcales|Micrococcaceae|Arthrobacter	1	1	1	1	4	1	1	1	1	1	1	1	1	1	1	1	1	1	1	1	1	1	1	1	1	1	1	1	1	1	1	1	1	1	1
Bacteria|Actinobacteria|Actinobacteria|Micrococcales|Micrococcaceae|Glutamicibacter	1	1	1	1	1	1	1	1	1	1	1	1	1	2	3	1	1	1	1	1	1	1	1	1	1	1	1	1	1	1	1	1	1	1	1
Bacteria|Actinobacteria|Coriobacteriia|Coriobacteriales|Eggerthellaceae|CHKCI002	1	1	1	1	1	1	1	6	8	12	1	10	12	29	35	1	1	1	3	5	1	1	1	1	17	1	1	1	1	4	1	1	2.5	4.75	7
Bacteria|Firmicutes|Bacilli|Bacillales|Bacillaceae|Aeribacillus	1	1	1	1	1	1	1	1	1	1	1	1	1	1	1	1	1	1	1	1	1	1	1	1	4	1	1	1	1	1	1	1	1	1	1
Bacteria|Firmicutes|Bacilli|Bacillales|Bacillaceae|Bacillus	1	1	1	1	1	1	1	1	1	1	1	1	1	1	1	1	1	1	1	13	1	1	4	5	48	1	1	1	1	1	8	9.5	15.5	25.25	38
Bacteria|Firmicutes|Bacilli|Bacillales|Bacillaceae|Geobacillus	1	1	1	1	3	1	1	1	1	1	1	1	1	1	1	1	1	1	1	1	1	1	1	1	1	1	1	1	1	1	1	1	1	1	1
Bacteria|Firmicutes|Bacilli|Bacillales|Listeriaceae|Listeria	1	1	1	1	1	1	1	1	1	1	1	1	1	1	1	1	1	1	1	1	1	1	1	1	1	1	1	1	1	1	1	1	10.5	21.75	27
Bacteria|Firmicutes|Bacilli|Bacillales|Paenibacillaceae|Paenibacillus	1	1	1	1	1	12	418	844	869	3504	283	315	636	787	3476	1	1	1	1	1	1	1	1	1	15	94	166	196	257	1222	1	1	1	2.25	6
Bacteria|Firmicutes|Bacilli|Bacillales|Planococcaceae|Lysinibacillus	1	1	1	1	1	1	91	498	766	3586	5	8	31	37	46	1	23	107	119	203	1	1	1	1	1	67	120	134	209	570	1	1	1	1	1
Bacteria|Firmicutes|Bacilli|Bacillales|Staphylococcaceae|Jeotgalicoccus	1	1	1	1	1	1	1	1	1	1	4	5	5	7	8	1	1	1	1	1	1	1	1	1	4	1	1	1	1	1	1	1	1	1	1
Bacteria|Firmicutes|Bacilli|Bacillales|Staphylococcaceae|S31	1	1	1	1	1	1	1	1	1	1	1	1	1	1	1	1	1	1	1	1	1	1	1	1	2	1	1	1	1	1	1	1	1	1	1
Bacteria|Firmicutes|Bacilli|Bacillales|Staphylococcaceae|Staphylococcus	1	91	135	421	2858	1	57	66	74	75	80	116	176	181	328	1	1	3	8	16	60	67	156	394	436	1	5	8	11	15	7	55.75	85.5	149.5	301
Bacteria|Firmicutes|Bacilli|Bacillales|Thermoactinomycetaceae|Planifilum	1	1	1	1	1	1	1	1	1	1	1	1	1	1	1	1	1	1	1	1	1	1	1	1	3	1	1	1	1	1	1	1	1	1	1
Bacteria|Firmicutes|Bacilli|Lactobacillales|Aerococcaceae|Aerococcus	1	1	1	1	1	1	1	4	6	10	1	5	6	7	7	1	1	1	1	1	1	1	1	1	3	1	1	1	1	1	1	1	1	1	1
Bacteria|Firmicutes|Bacilli|Lactobacillales|Carnobacteriaceae|Carnobacterium	1	1	1	1	1	1	1	1	1	1	1	1	1	1	1	1	1	1	1	1	1	1	1	1	9	1	1	1	1	1	1	1	1	1	1
Bacteria|Firmicutes|Bacilli|Lactobacillales|Enterococcaceae|Enterococcus	36	48	405	518	7911	77	106	193	232	501	698	2386	3475	5666	9028	20	717	772	992	5851	222	484	860	885	6581	7	44	560	738	1774	67	76	180.5	386.75	701
Bacteria|Firmicutes|Bacilli|Lactobacillales|Lactobacillaceae|Lactobacillus	898	999	4241	9174	43892	3415	18414	20281	26390	70321	2664	15332	15517	22875	32639	2217	5940	6918	42104	53018	13683	20190	35317	45295	53746	1037	5283	37999	38119	109831	17095	25001.5	34414	44772.2	55516
Bacteria|Firmicutes|Bacilli|Lactobacillales|Streptococcaceae|Streptococcus	44	122	173	218	337	684	774	823	3487	6608	79	275	313	775	2161	308	767	1348	2770	3574	27	67	85	246	1457	38	116	156	1597	2283	4	23.5	37	55	88
Bacteria|Firmicutes|Bacilli|Lactobacillales	1	1	1	1	1	1	1	1	1	1	1	1	1	1	4	1	1	1	1	1	1	1	1	1	1	1	1	1	1	1	1	1	1	1	1
Bacteria|Firmicutes|Clostridia|Clostridiales|Clostridiaceae 1|Clostridium sensu stricto 1	1	1	1	23	35	403	1240	3401	8674	11847	38	71	205	210	61298	1	1	1	1	7	1	1	1	7	10	136	141	201	2449	3195	1	1	1	1	1
Bacteria|Firmicutes|Clostridia|Clostridiales|Clostridiaceae 2|Alkaliphilus	1	1	1	1	1	1	1	1	1	1	1	1	1	1	6	1	1	1	1	1	1	1	1	1	1	1	1	1	1	1	1	1	1	1	1
Bacteria|Firmicutes|Clostridia|Clostridiales|Clostridiales vadinBB60 group|gut metagenome	1	1	1	1	51	1	1	1	1	1	1	1	4	18	46	1	1	1	1	1	1	1	1	1	18	1	1	1	1	1	1	1	1	2.25	6
Bacteria|Firmicutes|Clostridia|Clostridiales|Clostridiales vadinBB60 group|uncultured bacterium	1	1	1	1	1	1	1	1	1	1	1	1	1	42	44	1	1	1	1	1	1	1	1	1	1	1	1	1	1	38	1	1	1	3	9
Bacteria|Firmicutes|Clostridia|Clostridiales|Lachnospiraceae|Anaerosporobacter	1	1	1	1	1	1	1	1	1	12	1	1	1	1	1	1	1	1	1	1	1	1	1	1	1	1	1	1	1	1	1	1	1	1	1
Bacteria|Firmicutes|Clostridia|Clostridiales|Lachnospiraceae|Anaerostipes	1	92	93	197	1176	17	68	302	334	3476	83	169	921	1558	8570	1	1	598	791	1163	39	51	191	631	1695	1	103	150	247	3619	240	605.25	978	1366.25	1778
Bacteria|Firmicutes|Clostridia|Clostridiales|Lachnospiraceae|Blautia	180	608	675	1628	2500	60	278	295	852	6610	931	2428	4184	9352	15347	9	62	1647	4989	6192	94	379	461	2437	3890	16	204	333	724	2735	2023	2924.5	3842.5	4712.5	5470
Bacteria|Firmicutes|Clostridia|Clostridiales|Lachnospiraceae|Cellulosilyticum	1	1	1	1	1	7	12	234	467	1666	1	1	5	38	69	1	1	1	1	1	1	1	1	1	1	23	25	133	201	394	1	1	1	1	1
Bacteria|Firmicutes|Clostridia|Clostridiales|Lachnospiraceae|Epulopiscium	1	1	1	1	1	1	1	42	126	203	1	1	1	1	1	1	1	1	1	1	1	1	1	1	1	1	1	1	1	1	1	1	1	1	1
Bacteria|Firmicutes|Clostridia|Clostridiales|Lachnospiraceae|Herbinix	1	1	1	1	1	1	1	1	1	1	1	1	1	1	6	1	1	1	1	1	1	1	1	1	1	1	1	1	1	1	1	1	1	1	1
Bacteria|Firmicutes|Clostridia|Clostridiales|Lachnospiraceae|Lachnoclostridium	60	153	633	765	4237	8	187	536	3015	11557	717	914	1601	1938	8488	12	27	506	528	575	47	97	1707	4880	4958	1	48	59	151	2301	1856	1955	2880.5	5063.75	8936
Bacteria|Firmicutes|Clostridia|Clostridiales|Lachnospiraceae|Lachnoclostridium 5	1	1	9	125	157	1	1	1	67	73	26	32	53	178	232	1	1	67	79	260	1	14	118	238	425	1	1	1	28	42	49	190.75	266	398.25	711
Bacteria|Firmicutes|Clostridia|Clostridiales|Lachnospiraceae|Sellimonas	1	13	21	22	82	7	41	48	48	73	28	31	60	104	113	1	5	23	25	85	9	14	23	55	101	1	1	1	7	48	47	70.25	80	91.5	120
Bacteria|Firmicutes|Clostridia|Clostridiales|Lachnospiraceae|Tyzzerella 3	1	6	64	460	17839	1	1	1	1	1	1	1	1	1	1	1	1	17	19	1897	1	1	56	783	2073	1	1	1	1	261	1	1	3.5	54.75	201
Bacteria|Firmicutes|Clostridia|Clostridiales|Lachnospiraceae	20	58	164	2350	2620	38	243	1502	2028	4427	162	1658	2443	3640	4302	47	77	2346	4086	5731	131	155	1329	4352	6097	10	142	1693	1792	13986	3892	5272.75	7000	10868	18671
Bacteria|Firmicutes|Clostridia|Clostridiales|Peptostreptococcaceae|Paraclostridium	1	1	1	1	10	1	1	1	1	1	1	1	1	1	1	1	1	1	1	1	1	1	1	1	1	1	1	1	1	1	1	1	1	1	1
Bacteria|Firmicutes|Clostridia|Clostridiales|Peptostreptococcaceae|Romboutsia	1	1	1	1	1	1	1	25	51	232	1	1	1	1	3	1	1	1	1	1	1	1	1	1	10	1	1	1	1	1	1	1	1	1	1
Bacteria|Firmicutes|Clostridia|Clostridiales|Peptostreptococcaceae|Terrisporobacter	1	1	1	1	1	271	1775	5110	10065	14297	39	62	84	114	763	1	1	1	4	12	1	1	1	5	10	1	25	33	630	4681	1	1	1	2.5	7
Bacteria|Firmicutes|Clostridia|Clostridiales|Peptostreptococcaceae	1	1	1	1	8	1	3	64	79	83	1	1	3	4	10	1	1	1	1	1	35	112	119	2694	21272	44	49	209	586	972	52	319	1057.5	6857.75	22310
Bacteria|Firmicutes|Clostridia|Clostridiales|Ruminococcaceae|Anaerotruncus	1	38	40	297	1596	13	37	50	80	165	82	623	1329	3256	4357	1	1	36	128	396	39	139	485	959	1457	1	22	59	92	441	762	858.75	906	1135.75	1780
Bacteria|Firmicutes|Clostridia|Clostridiales|Ruminococcaceae|Butyricicoccus	1	1	1	1	1	1	1	1	1	1	1	1	1	1	3	1	1	1	1	1	1	1	1	1	1	1	1	1	1	1	1	1	1	1	1
Bacteria|Firmicutes|Clostridia|Clostridiales|Ruminococcaceae|Candidatus Soleaferrea	1	1	1	1	51	1	1	1	17	114	38	61	62	178	343	1	1	11	18	19	1	1	1	44	86	1	1	5	9	73	51	62.25	68	146.5	376
Bacteria|Firmicutes|Clostridia|Clostridiales|Ruminococcaceae|DTU089	14	21	22	86	254	1	9	10	11	596	30	93	115	540	606	1	1	49	70	207	1	5	12	312	358	1	3	4	6	620	52	97.75	142	221.25	372
Bacteria|Firmicutes|Clostridia|Clostridiales|Ruminococcaceae|Flavonifractor	20	26	77	90	1021	5	7	37	41	1052	230	503	942	2129	6228	1	1	140	147	264	23	60	182	691	1273	1	32	53	69	955	518	590	1049	1881.5	3074
Bacteria|Firmicutes|Clostridia|Clostridiales|Ruminococcaceae|GCA-900066225	1	28	52	223	1704	1	1	38	63	723	19	200	337	352	5779	1	1	39	139	149	15	16	48	88	127	1	1	24	39	734	106	200.5	345.5	677.5	1333
Bacteria|Firmicutes|Clostridia|Clostridiales|Ruminococcaceae|Oscillibacter	1	1	1	1	23	1	1	1	1	7	1	1	1	3	4	1	1	1	1	1	1	1	1	5	6	1	1	1	1	1	5	14.75	19	21.25	25
Bacteria|Firmicutes|Clostridia|Clostridiales|Ruminococcaceae|Ruminiclostridium	1	1	15	27	147	1	9	58	139	181	79	93	188	256	658	1	1	25	26	98	1	1	24	197	252	1	11	11	17	190	94	153.25	179.5	234.25	379
Bacteria|Firmicutes|Clostridia|Clostridiales|Ruminococcaceae|Ruminiclostridium 5	9	44	109	494	1478	8	45	182	621	2171	1207	2007	2090	2619	13080	1	1	254	259	1121	16	20	131	1628	2525	1	84	101	204	3218	1435	2129.5	3193	4170.5	4607
Bacteria|Firmicutes|Clostridia|Clostridiales|Ruminococcaceae|[Eubacterium] coprostanoligenes group	1	9	15	30	319	1	1	27	36	94	82	101	147	176	766	1	1	1	23	64	1	1	6	200	215	1	1	12	24	92	91	112	126	165.25	262
Bacteria|Firmicutes|Clostridia|Clostridiales|Ruminococcaceae	10	12	42	137	452	1	6	7	10	200	102	155	211	369	1012	1	1	31	42	43	1	5	13	57	131	1	1	14	32	292	144	154.5	191	265	388
Bacteria|Firmicutes|Clostridia|Clostridiales	1	1	1	1	1	1	1	1	1	1	1	3	3	4	7	1	1	1	1	1	1	1	1	1	1	1	1	1	1	1	1	1	1	1	1
Bacteria|Firmicutes|Erysipelotrichia|Erysipelotrichales|Erysipelotrichaceae|Erysipelatoclostridium	1	1	1	7	9	1	3	7	13	215	16	18	25	33	52	6	11	13	14	23	4	12	27	56	88	1	1	3	10	513	8	11.75	17.5	23.75	29
Bacteria|Firmicutes|Erysipelotrichia|Erysipelotrichales|Erysipelotrichaceae|Turicibacter	1	1	1	1	4	8	80	359	2204	8268	1	1	1	9	11	1	1	1	1	1	1	1	1	1	1	23	173	221	817	8952	1	1	1	1	1
Bacteria|Firmicutes|Erysipelotrichia|Erysipelotrichales|Erysipelotrichaceae|[Clostridium] innocuum group	1	1	1	4	39	1	10	23	25	528	275	314	460	517	2053	1	5	20	21	28	1	8	45	189	211	1	1	3	17	1011	21	39.75	54.5	65.25	72
Bacteria|Firmicutes	1	1	1	1	1	1	1	1	1	1	1	1	3	3	4	1	1	1	1	1	1	1	1	1	1	1	1	1	1	1	1	1	1	1	1
Bacteria|Proteobacteria|Alphaproteobacteria|Acetobacterales|Acetobacteraceae|Rhodovarius	1	1	1	1	1	1	1	1	1	1	1	1	1	1	1	1	1	1	1	1	1	1	1	1	4	1	1	1	1	1	1	1	1	1	1
Bacteria|Proteobacteria|Alphaproteobacteria|Caulobacterales|Caulobacteraceae|Brevundimonas	1	1	1	1	1	1	1	1	1	1	1	1	1	1	5	1	1	1	1	1	1	1	1	1	21	1	1	1	1	1	1	1	1	1	1
Bacteria|Proteobacteria|Alphaproteobacteria|Reyranellales|Reyranellaceae|Reyranella	1	1	1	1	1	1	1	1	1	1	1	1	1	1	16	1	1	1	1	1	1	1	1	1	1	1	1	1	1	1	1	1	1	1	1
Bacteria|Proteobacteria|Alphaproteobacteria|Rhizobiales|Rhizobiaceae|Ochrobactrum	1	1	1	1	1	1	1	1	1	1	1	1	1	1	8	1	1	1	1	1	1	1	1	1	1	1	1	1	1	1	1	1	1	1	1
Bacteria|Proteobacteria|Alphaproteobacteria|Rhizobiales|Rhizobiaceae	1	1	1	1	1	1	1	1	1	1	1	1	1	1	2	1	1	1	1	1	1	1	1	1	1	1	1	1	1	1	1	1	1	1	1
Bacteria|Proteobacteria|Alphaproteobacteria|Rickettsiales|Mitochondria	1	1	1	14	81	1	1	1	6	7	78	115	121	247	406	1	4	4	5	7	8	26	53	69	412	1	1	6	8	13	1	10	13.5	19.25	35
Bacteria|Proteobacteria|Gammaproteobacteria|Betaproteobacteriales|Burkholderiaceae|Curvibacter	1	1	1	1	6	1	1	1	1	1	1	1	1	1	1	1	1	1	1	1	1	1	1	1	4	1	1	1	1	1	1	1	1	1	1
Bacteria|Proteobacteria|Gammaproteobacteria|Betaproteobacteriales|Burkholderiaceae|Massilia	1	1	1	1	1	1	1	1	1	1	1	1	1	1	1	1	1	1	1	1	1	1	1	1	4	1	1	1	1	1	1	1	1	1	1
Bacteria|Proteobacteria|Gammaproteobacteria|Betaproteobacteriales|Burkholderiaceae|Ralstonia	1	1	1	1	5	1	1	1	1	1	1	1	1	2	3	1	1	1	1	1	1	1	1	2	14	1	1	1	1	1	1	1	1	1	1
Bacteria|Proteobacteria|Gammaproteobacteria|Betaproteobacteriales|Neisseriaceae|uncultured	1	1	1	1	1	1	1	1	1	1	1	1	1	1	1	1	1	1	1	1	1	1	1	1	6	1	1	1	1	1	1	1	1	1	1
Bacteria|Proteobacteria|Gammaproteobacteria|Enterobacteriales|Enterobacteriaceae|Enterobacter	1	1	1	1	1	1	1	1	1	55	1	1	1	1	1	1	1	1	1	1	1	1	1	1	1	1	1	1	1	1	1	1	1	1	1
Bacteria|Proteobacteria|Gammaproteobacteria|Enterobacteriales|Enterobacteriaceae|Escherichia-Shigella	46221	61972	97373	107572	108154	24469	39452	48760	50213	82839	36954	53704	60048	80531	89597	49038	50505	56338	56559	114772	45756	57833	62084	63954	73041	68410	84519	92865	101271	117255	32241	42940.5	52319	65952	89415
Bacteria|Proteobacteria|Gammaproteobacteria|Enterobacteriales|Enterobacteriaceae|Klebsiella	56	323	337	2281	2602	2076	2604	5273	6434	17189	365	632	951	5114	5934	688	2089	2140	8863	11857	643	1752	2162	5401	10773	198	342	1144	1221	1705	563	813.5	1210	1859.25	2868
Bacteria|Proteobacteria|Gammaproteobacteria|Enterobacteriales|Enterobacteriaceae|Pantoea	1	1	1	3	11	1	1	1	1	1	1	1	1	1	1	1	1	1	1	1	1	1	1	1	13	1	1	1	1	1	1	1	1	1	1
Bacteria|Proteobacteria|Gammaproteobacteria|Enterobacteriales|Enterobacteriaceae|Salmonella	1	1	1	1	1	1	1	1	1	1	1	1	1	1	1	1	1	1	1	1	1	1	1	1	6	1	1	1	1	1	1	1	7	13.75	16
Bacteria|Proteobacteria|Gammaproteobacteria|Enterobacteriales|Enterobacteriaceae	1	32	64	285	291	167	205	642	751	1757	36	44	523	623	1495	21	56	62	108	152	86	226	457	1188	1292	1	82	152	176	252	129	168	203.5	262	370
Bacteria|Proteobacteria|Gammaproteobacteria|Pseudomonadales|Moraxellaceae|Acinetobacter	1	1	1	1	1	1	1	1	1	1	3	10	19	41	107	1	1	1	1	1	1	1	2	16	26	1	1	1	1	1	1	1	1	1.75	4
Bacteria|Proteobacteria|Gammaproteobacteria|Pseudomonadales|Moraxellaceae|Enhydrobacter	1	1	1	1	1	1	1	1	1	1	1	1	1	1	1	1	1	1	1	1	1	1	1	1	6	1	1	1	1	1	1	1	1	1	1
Bacteria|Proteobacteria|Gammaproteobacteria|Pseudomonadales|Pseudomonadaceae|Pseudomonas	1	1	1	1	1	1	1	1	1	1	1	1	1	1	3	1	1	1	1	1	1	1	5	11	16	1	1	1	1	1	1	1	6.5	12.25	13
Bacteria|Proteobacteria|Gammaproteobacteria	1	1	1	1	1	1	1	1	1	348	1	1	1	1	1	1	1	1	1	213	1	1	1	1	1	1	1	1	1	1	1	1	1	1	1
Bacteria|Proteobacteria	1	1	1	1	1	1	1	1	1	1	1	1	1	1	2	1	1	1	1	1	1	1	1	1	1	1	1	1	1	1	1	1	1	1	1
